# Supplementary material for: Evolutionary and Gene Expression Analyses Reveal New Insights into the Role of LSU Gene-Family in Plant Responses to Sulfate-Deficiency
Source: Plants (Basel). 2022 Jun 7;11(12):1526. doi: 10.3390/plants11121526 (PMC9229004; doi:10.3390/plants11121526)
Supplement: Supplementary file 1 [file plants-11-01526-s001.zip]

Archive with 8 entries (8 files):
- Figure S6.jpg
- Table S1.xlsx
- Table S2.xlsx
- Figure S1.jpg
- Figure S2.jpg
- Figure S3.jpg
- Figure S4.jpg
- Figure S5.jpg
